# Supplementary material for: Nosemosis in Russian Apis mellifera L. Populations: Distribution and Association with Hybridization
Source: Insects. 2025 Jun 18;16(6):641. doi: 10.3390/insects16060641 (PMC12193922; doi:10.3390/insects16060641)
Supplement: Supplementary file 1 [file insects-16-00641-s001.zip]

Archive with 2 entries (2 files):
- Suppl. Figure S1_edited.pdf
- Suppl. Tables S1_S4_edited.xls
