# Supplementary material for: Nosemosis in Russian Apis mellifera L. Populations: Distribution and Association with Hybridization
Source: Insects. 2025 Jun 18;16(6):641. doi: 10.3390/insects16060641 (PMC12193922; doi:10.3390/insects16060641)
Supplement: Supplementary file 1 [file insects-16-00641-s001.zip › Suppl. Tables S1_S4_edited.xls]

## Sheet: Table S1
Table S1 Origin of bee colonies and prevalence of nosematosis in the regions of Russia (N=349 colonies). Full version.
Republic of Adygeya
№	tRNAleu_COII	C	М	Microscopy	Group	NosA	NosC	Nos	Coinfection				N. apis, N. ceranae
1	Q			0	c	1	0	1	0				N. apis
2	Q			0	c	0	0	0	0				N. ceranae
3	Q			0	c	1	0	1	0
4	Q			0	c	1	0	1	0
5	Q			0	c	0	0	0	0
6	Q			0	c	1	0	1	0
7	Q			0	c	1	0	1	0
8	Q			0	c	1	0	1	0
9	Q			1	c	1	1	1	1
10	Q			0	c	1	0	1	0
11	Q			0	c	0	0	0	0
12	Q			0	c	0	0	0	0
13	Q			0	c	0	0	0	0
14	Q			0	c	1	0	1	0
15	Q			0	c	1	1	1	1
16	Q			0	c	1	0	1	0
17	Q			1	c	1	1	1	1
18	Q			1	c	0	1	1	0
19	Q			0	c	1	0	1	0
20	Q			0	c	0	0	0	0
21	Q			0	c	1	1	1	1
22	Q			1	c	1	0	1	0
23	Q			1	c	1	1	1	1
24	Q			0	c	1	1	1	1
25	Q			0	c	1	0	1	0
26	Q			0	c	1	0	1	0
				5	0	19	7	20	6
Novgorod Region
№	tRNAleu_COII	C	М	Microscopy	Group	NosA	NosC	Nos	Coinfection
1	Q			1	c	0	1	1	0
2	Q			0	c	0	1	1	0
3	Q			0	c	0	1	1	0
4	Q			0	c	0	0	0	0
5	Q			0	c	0	1	1	0
6	Q			0	c	0	0	0	0
7	Q			0	c	0	0	0	0
8	Q			1	c	1	1	1	1
9	Q			0	c	0	0	0	0
10	Q			0	c	0	0	0	0
11	Q			0	c	0	0	0	0
12	Q			1	c	0	1	1	0
13	Q			0	c	0	1	1	0
14	Q			0	c	0	1	1	0
15	Q			1	c	1	1	1	1
16	Q			1	c	1	0	1	0
17	Q			0	c	0	0	0	0
				5	0	3	9	10	2
Leningrad Region
№	tRNAleu_COII	C	М	Microscopy	Group	NosA	NosC	Nos	Coinfection
1	PQQQ	0.96	0.04	0	h	0	0	0	0
2	PQQQ	0.83	0.17	0	h	0	0	0	0
3	PQQQ	0.98	0.02	0	h	0	0	0	0
4	PQQQ	0.94	0.06	0	h	1	0	1	0
5	PQQQ	0.98	0.02	1	h	0	1	1	0
6	PQQQ	0.61	0.39	1	h	0	1	1	0
7	PQQQ	0.99	0.01	1	h	0	1	1	0
8	PQQQ	0.64	0.36	0	h	0	0	0	0
9	PQQQ	0.64	0.36	0	h	0	0	0	0
10	PQQQ	0.94	0.06	0	h	0	0	0	0
				3	0	1	3	4	0
Altai Territory
№	tRNAleu_COII	C	М	Microscopy	Group	NosA	NosC	Nos	Coinfection
1	PQQ	0.01	0.99	0	m	0	0	0	0
2	PQQ	0.68	0.32	0	h	0	0	0	0
3	PQQ	0.23	0.77	0	h	0	0	0	0
4	PQQ	0.06	0.94	0	m	0	0	0	0
5	PQQ	0.02	0.98	0	m	0	0	0	0
6	PQQ	0.61	0.39	0	h	0	0	0	0
7	PQQ	0.01	0.99	0	m	0	0	0	0
8	PQQ	0.29	0.80	0	h	0	0	0	0
				0	0	0	0	0	0
Belgorod Region
№	tRNAleu_COII	С	М	Microscopy	Group	NosA	NosC	Nos	Coinfection
1	PQQ	0.01	0.99	1	m	0	1	1	0
2	PQQ	0.01	0.99	0	m	1	0	1	0
3	PQQ	0.02	0.98	1	m	1	0	1	0
4	PQQ	0.01	0.99	1	m	1	1	1	1
5	Q			0	c	0	0	0	0
6	Q			0	c	0	0	0	0
7	Q			0	c	1	0	1	0
8	Q			0	c	1	0	1	0
9	Q			0	c	0	0	0	0
10	Q			0	c	1	0	1	0
11	PQQ	0.04	0.96	0	m	0	0	0	0
12	PQQ	0.01	0.99	1	m	1	1	1	1
13	Q			0	c	0	0	0	0
14	Q			1	c	0	1	1	0
15	Q			1	c	0	1	1	0
16	Q			1	c	0	1	1	0
17	Q			1	c	0	1	1	0
18	Q			1	c	0	1	1	0
19	Q			0	c	0	0	0	0
20	Q			0	c	0	0	0	0
21	Q			1	с	0	1	1	0
22	Q			0	с	0	1	1	0
23	Q			0	с	0	1	1	0
24	Q			0	с	0	0	0	0
25	Q			0	с	0	0	0	0
26	Q			0	с	0	0	0	0
27	Q			0	с	0	1	1	0
28	Q			0	с	0	1	1	0
29	Q			1	с	0	1	1	0
				11	0	7	14	19	2
Orenburg Region
№	tRNAleu_COII	С	М	Microscopy	Group	NosA	NosC	Nos	Coinfection
1	Q			1	с	1	0	1	0
2	Q			1	с	1	0	1	0
3	Q			0	с	1	0	1	0
4	Q			0	c	0	0	0	0
5	Q			1	c	0	1	1	0
				3	0	3	1	4	0
Ryazan Region
№	tRNAleu_COII	С	М	Microscopy	Group	NosA	NosC	Nos	Coinfection
1	Q			1	с	0	1	1	0
2	Q			0	с	0	0	0	0
3	Q			0	с	0	0	0	0
4	Q			0	с	0	0	0	0
5	Q			0	с	0	0	0	0
6	Q			1	с	0	1	1	0
7	Q			1	с	1	0	1	0
8	Q			1	с	0	1	1	0
9	Q			0	с	0	0	0	0
10	Q			0	с	0	0	0	0
				4	0	1	3	4	0
Krasnodar Territory
№	tRNAleu_COII	С	М	Microscopy	Group	NosA	NosC	Nos	Coinfection
1	Q	0.99	0.01	0	с	0	0	0	0
2	Q	0.99	0.01	1	с	1	0	1	0
3	Q	0.99	0.01	0	с	0	0	0	0
4	Q	0.99	0.01	0	с	0	0	0	0
5	Q	0.99	0.01	0	с	0	0	0	0
6	Q	0.99	0.01	1	с	0	1	1	0
7	Q	0.95	0.05	1	с	0	1	1	0
8	Q	0.99	0.01	1	с	1	1	1	1
9	Q	0.99	0.01	0	с	1	0	1	0
10	Q	0.99	0.01	0	с	1	0	1	0
11	Q	0.99	0.01	1	с	1	0	1	0
12	Q	0.99	0.01	1	с	1	1	1	1
13	Q	0.99	0.01	1	с	1	0	1	0
14	Q	0.99	0.01	0	с	1	0	1	0
15	Q	0.99	0.01	1	с	1	1	1	1
16	Q	0.89	0.11	1	с	1	1	1	1
17	Q	0.99	0.01	1	с	0	1	1	0
18	Q	0.99	0.01	0	с	0	0	0	0
19	Q	0.99	0.01	1	с	1	0	1	0
20	Q	0.99	0.01	1	c	0	1	1	0
21	Q	0.99	0.01	1	c	0	1	1	0
22	Q	0.99	0.01	0	c	0	0	0	0
23	Q	0.99	0.01	0	c	0	0	0	0
24	Q	0.81	0.19	0	c	0	0	0	0
25	Q	0.99	0.01	0	c	0	0	0	0
26	Q	0.99	0.01	0	c	0	0	0	0
27	Q	0.99	0.01	0	c	0	0	0	0
28	Q	0.99	0.01	0	c	0	0	0	0
29	Q	0.99	0.01	0	c	0	0	0	0
				13	0	11	9	16	4
Sverdlovsk Region
№	tRNAleu_COII	C	М	Microscopy	Group	NosA	NosC	Nos	Coinfection
1	PQQ	0.43	0.57	0	h	0	1	1	0
2	Q			0	c	0	0	0	0
3	PQQ	0.13	0.87	1	h	0	1	1	0
4	PQQ	0.46	0.54	1	h	0	1	1	0
5	PQQ	0.01	0.99	0	m	0	0	0	0
6	PQQQ	0.01	0.99	0	m	0	0	0	0
7	PQQQ	0.01	0.99	0	m	0	0	0	0
8	PQQ	0.01	0.99	0	m	0	0	0	0
9	PQQ	0.07	0.93	0	m	0	0	0	0
10	PQQ	0.02	0.98	0	m	0	0	0	0
11	PQQ	0.02	0.98	0	m	0	0	0	0
12	Q			1	c	1	0	1	0
				3	0	1	3	4	0
Ulyanovsk Region
№	tRNAleu_COII	C	М	Microscopy	Group	NosA	NosC	Nos	Coinfection
1	Q			1	c	1	1	1	1
Samara Region
№	tRNAleu_COII	C	М	Microscopy	Group	NosA	NosC	Nos	Coinfection
1	Q			1	c	0	1	1	0
2	Q			0	c	0	0	0	0
3	Q			1	c	0	1	1	0
				2	0	0	2	2	0
Republic of Bashkortostan
Askinsky District
№	tRNAleu_COII	C	М	Microscopy	Group	NosA	NosC	Nos	Coinfection
1	PQQ	0.46	0.54	0	h	0	0	0	0
2	PQQ	0.01	0.99	0	m	0	0	0	0
3	PQQ	0.40	0.60	1	h	0	1	1	0
4	PQQ	0.27	0.73	0	h	0	0	0	0
5	PQQ	0.04	0.96	0	m	0	0	0	0
6	PQQ	0.01	0.99	1	m	1	0	1	0
7	PQQ	0.43	0.57	0	h	0	0	0	0
8	PQQ	0.14	0.86	0	h	0	0	0	0
9	PQQ	0.44	0.56	0	h	0	0	0	0
10	PQQ	0.02	0.98	0	m	0	0	0	0
11	PQQ	0.41	0.59	0	h	0	0	0	0
12	PQQ	0.01	0.99	1	m	1	0	1	0
13	PQQ	0.01	0.99	0	m	0	0	0	0
14	PQQ	0.02	0.98	0	m	0	0	0	0
15	PQQ	0.03	0.97	0	m	0	0	0	0
				3	0	2	1	3	0
Baltachevsky District
№	tRNAleu_COII	C	М	Microscopy	Group	NosA	NosC	Nos	Coinfection
1	PQQ	0.01	0.99	0	m	0	0	0	0
2	PQQ	0.37	0.63	0	h	0	0	0	0
3	PQQ	0.01	0.99	0	m	0	0	0	0
4	PQQ	0.03	0.97	0	m	0	0	0	0
5	PQQ	0.02	0.98	0	m	0	0	0	0
6	Q			0	c	0	0	0	0
7	PQQ	0.19	0.81	0	h	0	0	0	0
8	PQQ	0.01	0.99	1	m	0	1	1	0
9	PQQ	0.01	0.99	1	m	0	1	1	0
10	PQQ	0.02	0.98	0	m	0	0	0	0
11	PQQ	0.01	0.99	1	m	0	1	1	0
12	PQQ	0.01	0.99	0	m	0	0	0	0
13	PQQ	0.60	0.40	1	h	0	1	1	0
14	PQQ	0.02	0.98	1	m	0	1	1	0
15	PQQ	0.06	0.94	0	m	0	0	0	0
16	PQQ	0.12	0.88	0	m	0	0	0	0
17	PQQ	0.08	0.92	1	m	0	1	1	0
18	PQQ	0.05	0.95	0	m	0	0	0	0
19	PQQ	0.02	0.98	1	m	1	1	1	1
20	PQQ	0.01	0.99	1	m	0	1	1	0
21	PQQ	0.01	0.99	1	m	0	1	1	0
22	PQQ	0.02	0.98	0	m	0	1	1	0
23	PQQ	0.03	0.97	1	m	0	1	1	0
24	PQQ	0.01	0.99	1	m	0	1	1	0
25	PQQ	0.01	0.99	0	m	0	0	0	0
26	PQQ	0.05	0.95	0	m	0	0	0	0
27	PQQ	0.73	0.27	0	h	0	0	0	0
28	PQQ	0.01	0.99	1	m	0	1	1	0
29	PQQ	0.01	0.99	0	m	0	1	1	0
30	PQQ	0.98	0.02	0	h	1	1	1	1
				12	0	2	15	15	2
Karaidelsky District
№	tRNAleu_COII	C	М	Microscopy	Group	NosA	NosC	Nos	Coinfection
1	Q			0	c	0	0	0	0
2	Q			0	c	0	0	0	0
3	PQQ	0.44	0.56	0	h	0	0	0	0
4	Q			0	c	0	0	0	0
5	Q			0	c	0	0	0	0
6	PQQ	0.01	0.99	0	m	0	0	0	0
7	PQQ	0.60	0.40	0	h	0	0	0	0
				0	0	0	0	0	0
Tatyshlinsky District
№	tRNAleu_COII	C	М	Microscopy	Group	NosA	NosC	Nos	Coinfection
1	PQQ	0.75	0.25	0	h	0	0	0	0
2	PQQ	0.01	0.99	0	m	0	0	0	0
3	PQQ	0.01	0.99	1	m	0	1	1	0
4	PQQ	0.30	0.70	0	h	0	0	0	0
5	PQQ	0.01	0.99	1	m	0	1	1	0
6	PQQQ	0.23	0.77	0	h	0	0	0	0
7	PQQ	0.02	0.98	0	m	0	0	0	0
8	PQQ	0.01	0.99	1	m	1	0	1	0
9	PQQ	0.01	0.99	0	m	0	0	0	0
10	PQQ	0.01	0.99	0	m	0	0	0	0
				3	0	1	2	3	0
Yanaulsky District
№	tRNAleu_COII	C	М	Microscopy	Group	NosA	NosC	Nos	Coinfection
1	PQQ	0.01	0.99	1	m	1	0	1	0
2	PQQQ	0.13	0.87	1	h	1	0	1	0
3	PQQ	0.45	0.55	1	h	1	1	1	1
4	PQQ	0.02	0.98	0	m	1	0	1	0
5	PQQQ	0.06	0.94	0	m	1	0	1	0
6	PQQQ	0.06	0.94	0	m	1	0	1	0
7	PQQQ	0.01	0.99	0	m	0	0	0	0
8	PQQ	0.02	0.98	0	m	0	0	0	0
9	Q			0	c	0	0	0	0
10	Q			0	c	0	0	0	0
11	PQQ	0.03	0.97	0	m	0	0	0	0
12	PQQQ	0.01	0.99	0	m	0	0	0	0
13	PQQ	0.01	0.99	0	m	0	0	0	0
14	PQQ	0.04	0.96	0	m	0	0	0	0
15	PQQ	0.19	0.81	0	h	0	0	0	0
16	PQQ	0.01	0.99	0	m	0	0	0	0
17	PQQ	0.05	0.95	0	m	0	0	0	0
18	PQQ	0.01	0.99	0	m	0	0	0	0
19	PQQ	0.04	0.96	1	m	1	1	1	1
20	PQQ	0.04	0.96	0	m	1	0	1	0
21	PQQQ	0.01	0.99	1	m	1	1	1	1
22	PQQQ	0.01	0.99	0	m	1	0	1	0
23	PQQ	0.01	0.99	0	m	0	0	0	0
24	PQQ	0.01	0.99	0	m	0	0	0	0
25	PQQ	0.02	0.98	1	m	1	0	1	0
26	PQQ	0.01	0.99	0	m	1	0	1	0
27	Q			0	c	0	0	0	0
28	Q			0	c	0	0	0	0
29	PQQ	0.04	0.96	0	m	0	0	0	0
30	PQQ	0.07	0.93	0	m	0	0	0	0
31	PQQ	0.05	0.95	0	m	0	0	0	0
32	PQQ	0.22	0.78	1	h	1	1	1	1
33	PQQ	0.07	0.93	1	m	1	1	1	1
34	PQQ	0.03	0.97	1	m	1	1	1	1
35	PQQ	0.02	0.98	0	m	1	0	1	0
36	PQQ	0.01	0.99	1	m	1	1	1	1
37	PQQ	0.01	0.99	1	m	1	1	1	1
38	PQQ	0.02	0.98	0	m	0	0	0	0
39	PQQ	0.04	0.96	0	m	0	0	0	0
40	PQQ	0.05	0.95	0	m	0	0	0	0
41	PQQ	0.04	0.96	0	m	0	0	0	0
42	PQQ	0.01	0.99	0	m	0	0	0	0
				11	0	18	8	18	8
Zilairsky District
№	tRNAleu_COII	C	М	Microscopy	Group	NosA	NosC	Nos	Coinfection
1	PQQ	0.14	0.86	1	h	1	0	1	0
2	PQQ	0.28	0.72	1	h	1	0	1	0
3	PQQ	0.39	0.61	1	h	1	1	1	1
4	PQQ	0.27	0.73	1	h	1	1	1	1
5	PQQ	0.04	0.96	1	m	1	1	1	1
6	PQQ	0.55	0.45	0	h	1	0	1	0
7	PQQ	0.05	0.95	1	m	1	1	1	1
8	PQQ	0.69	0.31	0	h	1	0	1	0
				6	0	8	4	8	4
Burayevsky District
№	tRNAleu_COII	C	М	Microscopy	Group	NosA	NosC	Nos	Coinfection
1	PQQ	0.08	0.92	0	m	0	0	0	0
2	PQQ	0.73	0.27	0	h	0	0	0	0
3	Q			0	c	0	0	0	0
4	PQQ	0.04	0.96	0	m	0	0	0	0
5	PQQ	0.02	0.98	0	m	0	0	0	0
6	Q			0	c	0	0	0	0
7	PQQ	0.02	0.98	0	m	0	0	0	0
8	PQQ	0.19	0.81	0	h	0	0	0	0
9	PQQ	0.01	0.99	0	m	0	0	0	0
10	PQQ	0.02	0.98	0	m	0	0	0	0
11	PQQ	0.01	0.99	0	m	0	0	0	0
12	PQQ	0.43	0.57	0	h	1	1	1	1
13	Q			0	c	0	0	0	0
14	PQQ	0.27	0.73	1	h	1	1	1	1
15	PQQ	0.02	0.98	0	m	0	0	0	0
16	PQQ	0.01	0.99	0	m	0	0	0	0
17	PQQ	0.12	0.88	0	m	1	1	1	1
18	PQQ	0.02	0.98	0	m	0	0	0	0
19	Q			0	c	0	0	0	0
20	Q			1	c	1	1	1	1
21	Q			0	c	0	0	0	0
22	Q			0	c	0	0	0	0
23	PQQ	0.07	0.93	0	m	0	0	0	0
24	PQQ	0.22	0.78	0	h	0	0	0	0
				2	0	4	4	4	4
Abzelilovsky District
№	tRNAleu_COII	C	М	Microscopy	Group	NosA	NosC	Nos	Coinfection
1	Q			1	c	0	1	1	0
2	Q			1	c	0	1	1	0
3	Q			0	c	0	0	0	0
4	Q			0	c	0	0	0	0
5	Q			1	c	0	1	1	0
6	Q			1	c	0	1	1	0
7	Q			1	c	0	1	1	0
8	Q			1	c	0	1	1	0
9	Q			0	c	0	0	0	0
				6	0	0	6	6	0
Tuymazinsky District
№	tRNAleu_COII	C	М	Microscopy	Group	NosA	NosC	Nos	Coinfection
1	Q			0	c	0	0	0	0
2	Q			0	c	0	0	0	0
3	Q			0	c	0	0	0	0
4	Q			0	c	0	0	0	0
5	PQQ	0.52	0.48	1	h	0	1	1	0
6	PQQ	0.45	0.55	0	h	0	0	0	0
7	Q			1	c	0	1	1	0
				2	0	0	2	2	0
Burzyansky District
№	tRNAleu_COII	C	М	Microscopy	Group	NosA	NosC	Nos	Coinfection
1	PQQ	0.01	0.99	0	m	0	0	0	0
2	PQQ	0.01	0.99	1	m	0	1	1	0
3	PQQ	0.09	0.91	0	m	0	0	0	0
4	PQQ	0.02	0.98	0	m	0	0	0	0
5	PQQ	0.05	0.95	0	m	0	0	0	0
6	PQQ	0.07	0.93	0	m	0	0	0	0
7	PQQ	0.10	0.90	0	m	0	0	0	0
8	PQQ	0.01	0.99	0	m	0	0	0	0
9	PQQ	0.02	0.98	1	m	1	1	1	1
10	PQQ	0.02	0.98	0	m	1	0	1	0
11	PQQ	0.12	0.88	0	m	0	0	0	0
12	PQQ	0.05	0.95	0	m	1	1	1	1
13	PQQ	0.37	0.63	0	h	1	1	1	1
14	PQQ	0.14	0.86	0	h	0	0	0	0
15	PQQ	0.02	0.98	0	m	0	0	0	0
16	Q			0	c	0	0	0	0
17	Q			0	c	0	0	0	0
18	PQQ	0.24	0.76	0	h	0	0	0	0
19	PQQ	0.02	0.98	0	m	0	0	0	0
20	PQQ	0.01	0.99	0	m	0	0	0	0
21	PQQ	0.01	0.99	0	m	0	0	0	0
22	Q			0	c	0	0	0	0
23	PQQ	0.01	0.99	0	m	1	0	1	0
24	Q			0	c	0	0	0	0
25	PQQ	0.04	0.96	0	m	0	0	0	0
26	PQQ	0.05	0.95	0	m	0	0	0	0
27	PQQ	0.36	0.64	0	h	0	0	0	0
28	PQQ	0.04	0.94	0	m	0	1	1	0
29	Q			0	c	0	1	1	0
30	PQQ	0.11	0.89	0	m	0	1	1	0
31	PQQ	0.12	0.88	0	m	0	0	0	0
32	PQQ	0.30	0.70	0	h	0	0	0	0
33	PQQ	0.02	0.98	0	m	0	0	0	0
				2	0	5	7	9	3
Iglinsky District
№	tRNAleu_COII	C	М	Microscopy	Group	NosA	NosC	Nos	Coinfection
1	PQQ	0.01	0.99	0	m	0	0	0	0
2	PQQ	0.01	0.99	0	m	0	0	0	0
3	PQQQ	0.02	0.98	1	m	0	1	1	0
4	PQQ	0.03	0.97	0	m	0	0	0	0
5	PQQ	0.01	0.99	0	m	0	0	0	0
6	PQQQ	0.02	0.98	0	m	0	0	0	0
7	PQQ	0.18	0.82	0	h	0	0	0	0
8	PQQ	0.61	0.39	0	h	0	0	0	0
9	PQQ	0.12	0.88	0	m	0	0	0	0
10	PQQ	0.10	0.90	0	m	0	0	0	0
11	PQQ	0.03	0.97	0	m	0	0	0	0
12	PQQ	0.11	0.89	0	m	0	0	0	0
13	PQQQ	0.01	0.99	0	m	0	0	0	0
14	PQQ	0.01	0.99	0	m	0	0	0	0
				1	0	0	1	1	0

## Sheet: Table S2
Table S2 Primer sequences for SSR loci.
№	MS primer	Sequense	Range, bp	Motif	Number of alleles
1*	F4a110	CGCTCGCGGTGGATTTCATTT	160-168	(ATCC)4(ATCT)2	3
	R4a110	GGCAAAAGTGGCGGAGAAAGA
2**	FA43	CACCGAAACAAGATGCAAG	128-142	(CT)12	3
	RA43	CCGCTCATTAAGATATCCG
3**	FA113	CTCGAATCGTGGCGTCC	216-234	(TC)5TT(TC)8TT(TC)5	6
	RA113	CCTGTATTTTGCAACCTCGC
4**	FA088	CGAATTAACCGATTTGTCG	143-155	(CT)10(GGA)7	5
	RA088	GATCGCAATTATTGAAGGAG
5**	FAp049	CCAATAGCGGCGAGTGTG	123-142	(AGG)7	4
	RAp049	GGGCTTCGTACGTCCACC
6**	FA028	GAAGAGCGTTGGTTGCAGG	134-140	(AG)6(GAG)6	2
	RA028	GCCGTTCATGGTTACCACG
7**	F Ap243	AATGTCCGCGAGCATCTG	254-260	(TCC)9	3
	R Ap243	TGTTTACGAGAATTCGACGGG
8**	FA024	CACAAGTTCCAACAATGC	98-108	(CT)11	3
	RA024	CACATTGAGGATGAGCG
9**	FA008	CGAAGGTAAGGTAAATGGAAC	154-173	(GA)15 … (GCTCG)5	5
	RA008	GGCGGTTAAAGTTCTGG
	*Haberl M, Tautz D. Tri- and tetranucleotide microsatellite loci in honey bees (Apis mellifera)--a step towards quantitative genotyping. Mol Ecol. 1999 Aug;8(8):1358-60. doi: 10.1046/j.1365-294x.1999.00701_5.x. PMID: 10507874.
	**Solignac, M. Five hundred and fifty microsatellite markers for the study of the honeybee (Apis mellifera L.) genome / M. Solignac, D. Vautrin, A. Loiseau, F. Mougel, E. Baudry // Molecular Ecology Notes. - 2003. - V. 3. - P. 307-311.

## Sheet: Table S3
Table S3 Origin of bee colonies and prevalence of nosematosis in the Republic of Bashkortostan.
District	N	NosA	NosC	Nos (%)	Coinfection
Askinsky	15	2	1	3 (20%)	0
Baltachevsky	30	2	15	15 (50%)	2
Karaidelsky	7	0	0	0	0
Tatyshlinsky	10	1	2	3 (30%)	0
Yanaulsky	42	18	8	18 (43%)	8
Zilairsky	8	8	4	8 (100%)	4
Burayevsky	24	4	4	4 (17%)	4
Abzelilovsky	9	0	6	6 (67%)	0
Tuymazinsky	7	0	2	2 (29%)	0
Burzyansky	33	5	7	9 (27%)	3
Iglinsky	14	0	1	1 (7%)	0
Summary:	199	40	50	69 (34.7%)	21

## Sheet: Table S4
Table S4. Pearson's Chi-squared test in honey bee groups by origin.
Group	N. apis (%)		N. ceranae (%)		Nosemosis (%)
c+h=209	57 (27%)		69 (33%)		104 (50%)
m=140	30 (21%)		33 (23%)		49 (35%)
Pearson's Chi-squared test	X-squared = 1.2338, df = 1, p-value = 0.2667		X-squared = 3.1721, df = 1, p-value = 0.0749		X-squared = 6.832, df = 1, p-value = 0.008954
Group	N. apis (%)		N. ceranae (%)		Nosemosis (%)
c=151	43 (28%)		52 (34%)		81 (54%)
m=140	30 (21%)		33 (24%)		49 (35%)
Pearson's Chi-squared test	X-squared = 1.5636, df = 1, p-value = 0.2111		X-squared = 3.639, df = 1, p-value = 0.05644		X-squared = 9.4745, df = 1, p-value = 0.002083
